# Supplementary material for: Panthera tigris jacksoni Population Crash and Impending Extinction due to Environmental Perturbation and Human-Wildlife Conflict
Source: Animals (Basel). 2021 Apr 6;11(4):1032. doi: 10.3390/ani11041032 (PMC8067357; doi:10.3390/ani11041032)
Supplement: Supplementary file 1 [file animals-11-01032-s001.zip]

Archive with 3 entries (2 files):
- supplementary/
- supplementary/Appendix A_Questionnaire_Malayan Tiger Mgmt Strategy_Conflict_AnimalsFormat_13022021.docx
- supplementary/Appendix B_Item Analyzsed_Malayan Tiger Mgmt Strategy_Conflict_AnimalsFormat_13022021.docx
